# Supplementary material for: Chalcone synthase (CHS) family members analysis from eggplant (Solanum melongena L.) in the flavonoid biosynthetic pathway and expression patterns in response to heat stress
Source: PLoS One. 2020 Apr 17;15(4):e0226537. doi: 10.1371/journal.pone.0226537 (PMC7164647; doi:10.1371/journal.pone.0226537)
Supplement: S1 Table — (XLSX) [file pone.0226537.s001.xlsx]

## Sheet: a
S1 Table a. The CHS protein sequences of Solanum melongena L.	chromsome	start(bp)	end(bp)
>Sme2.5_01077.1_g00016.1	Sme2.5_01077.1	118976	120802
MVTVEEVRRAQRAKGPATIMAIGTTTPSNCVDQSSDKSMIKRRYMHLTEEILKENPGMCEYMAPSLDARQDIVVVEVPKLGKEAAQKAIKEWGQPKSKITHLVFCTTSGVDMPGADYQLTKLLGLRPSVKRFMMYQQGCFAGGTVIRLAKDLAENNKDARVLVVCSEITAVTFRGPSDTHLDSMVGQALFGDGAAALIVGSDPLPEVERPLFELVSAAQTLLPDSQGAIDGHLREVGLTFHLLKDVPGLISKNIEKSLIEAFEPLGISDWNSIFWIAHPGGPAILDQVELKLGLKPEKLRATRQVLSDYGNMSSACVLFILDEMRKASCQRRA
>Sme2.5_02154.1_g00001.1	Sme2.5_02154.1	3676	5320
MVTVEEVRRAQRAKGPATIMAISTATPSNCVDQSTYPDYYFRITNSEHMIELKEKFKRMCDKSMIKRRYMHLTEEILKENPGMCEYMAPSLDARQDIVVVEVPKLGKEAAQKAIKEWGQPKSKITHLVFCTTSGVDMPGADYQLTKLLGLRPSVKRFMMYQQGCFAGGTVIRLAKDLAENNKDARVLVVCSEITAVTFRGPSDTHLDSMVGQALFGDGAAALIVGSDPLPEVERPLFELVSAAQTLLPDSQGAIDGHLREVGLTFHLLKDVPGLISKNIEKSLIEAFEPLGISDWNSIFWIAHPGGPAILDQVELKLGLKPEKLRATRQVLSDYGIMSSACVLFILDEMRKASAKEGLSTTGEGLDWGVLFGFGPGLTVETVVLHSVST
>Sme2.5_13923.1_g00001.1	Sme2.5_13923.1	4446	5958
MVTVEEYRKAQRAEGPATVMAIGTSTPTNCVDQSAYPDYYFRITKSEHKTELKEKFKRMCEKSMIKKRYMYLTEEILKEKPNMCAYMAPSLDARQDIVVVEVPKLGKEAAQKAIKEWGQPKSKITHLVFCTTSGVDMPGCDYQLTKLLGLRPSVKRLMMYQQGCFAGGTVLRLAKDLAENNKGARVLVVCSEITAVTFRGPSESHLDSLVGQALFGDGAAAVIIGSDPISGVERPLFELVSAAQTLLPDSEGAIDGHLREVGLTFHLLKDVPGIISKNIDKSLVEAFQPLGISDWNSLFWIAHPGGPAILDQVELKLGLNPEKLRATREVLSNYGNMSSACVLFILDEMRKASAKQGLPTTGEGLQWGVLFGFGPGLTVETLVLHSVAA
>Sme2.5_00283.1_g00002.1	Sme2.5_00283.1	13536	16642
MILENGQNIGKVHERAEGPAKILAIGTATPFHWVDQATYPDYYFNVTNSEHLVDLKQKFRRICNRTMIRKRHMFLTEEILKKNPNLCSYNGPSLDIRQDILVSEIPKLGKEAALMAIDEWAQPKSNITHLVFCTRSGVDMPGADYQLIKLLGLSPSVQRLMMYQQGCFAGGTMLRLAKDLAENNKGARVLVVCAESSAIGFRGPSEAHPDNLIAQALFGDGAVAVIIGSDPKQGLERPVFEIVSATQTFVPNGDNHLALHLREMGLTFHCTKEVPSTIAKNVESCLIKAFEPLGISDWNSMFWILHPGGNAIVDQVESTLGLEPNKLRATRDILREYGNLSSACVLFILDEIRKKSARDGLNTTGDGLDLGVLLSFGPGLTIETVVLHSEPI
>Sme2.5_01039.1_g00002.1	Sme2.5_01039.1	8057	9837
MLAAVEIQQAMGLASVLAIGTSNPPNCFDQSTQEIAMVEVPKLGKEAAEKAIKEWGESKSKITHLVFCTTSGVDIPGADYQLTKLLGLEPSVKRFMLYQQGCCGGGTVLRLAKDLAENNKGARVLVVCSEINLLCFHAPSETETDVLIGQALFSDGASALVVGSDPYLMMENPLFELVFAAQTLLPNSEHAIIGNLSEAGLIAKIHKDTPILISKHIETILVEAFQPFGISDWNSIFWVAHPGGRAILDQIQLKLGLKPEKLRFSRNIMSSYGNMGSVSVVFVLDEMRKASIRAKLGTTGEGLVWGVLLGFGPGLTIETIVLRGISI
>Sme2.5_00346.1_g00019.1	Sme2.5_00346.1	139876	142041
MSQNMKNVNGASSHFFQPLRRLPTPGKATILAMGKALPSQLVPQDCLVEGYMRDTNCHDLAIKEKLERLCKTTTVKTRYTVMSKEILDKYPELATEGTPTINQRLEIANAAVVEMAKEASLACIKEWGRSVDEITHIVYVSSSEIRLPGGDLHLSTELGLRSDVGRVMLYFLGCYGGVTGLRVAKDIAENNPGSRVLLTTSETTILGFRPPNNARPYDLVGAALFGDGAAAVIIGTEPIVGRESPFIELNFAMQQFLPGTKNVIDGRLTDEGINFKLGRDLPEKIQNNIEEFCEKLIAKSDKLKGSKYNDLFWAVHPGGPAILDRLENTLKLHSEKLNCSRKALMDFGNVSSNTIFYVMENMREELKNNKDGGEEWGLALAFGPGITFEGILLRSL
>Sme2.5_05261.1_g00004.1	Sme2.5_05261.1	21914	23897
MGRLEKMEGRKESNSRNATILALGKAFPHQLVMQEFLVDGYFKNTNCDDPELKQRLTRLCKTTTVKTRYVVMSEEILKKYPELAVEGLPTVKQRLDICNAAVTEMAIEASQSCINKWGRPISDITHVVYVSSSEARLPGGDLYLAKGLGLRPETKRVMLYFAGCSGGVAGLRVAKDIAENNPGSRVLIATSETTIIGFKPPSVDRPYDLVGVALFGDGAGAMIIGSNPIQEIERPLFELHTAIQYFLPDTEKIIDGRLTEEGISFKLERELPQLIEDNIEDFCDKLISISGMKDREYNKLFWAVHPGGPAILNRLEKKLELSPEKLSASRRALADYGNASSNTIVYVLEYMLEEKKDMNDWGLILAFGPGITFEGILTKNLTL

## Sheet: b
S1 Table b. The CHS protein sequences of Solanum tuberosum L.	chromsome	start(bp)	end(bp)
>NP_001275296.1 chalcone synthase 2 [Solanum tuberosum]	NW_006239032.1	39592	41336
MVTVEEVRKAQRAKGPATIMAIGTATPSNCVDQSTYPDYYFRITNSEHMTELKEKFKRMCDKSMINKRYMHLTEEILKENPNICEYMAPSLDARQDIVVVEVPKLGKEAAQKAIKEWGQPKSKITHVVFCTTSGVDMPGADYQLTKLLGLRPSVKRLMMYQQGCFAGGTVIRLAKDLAENNKGARVLVVCSEITAVTFSGPSDTHLDSMVGQALFGDGAAAMIIGSDPLPEVERPLFELVSAAQTLLPDSEGAIDGHLREVGLTFHLLKDVPGLISKNIEKSLIEAFQPLGISDWNSIFWIAHPGGPAILDQVELKLGLKPEKLQATRQVLSDYGNMSSACVLFILDEMRKASSKEGLSTTGEGLDWGVLFGFGPGLTVETVVLHSVST
>NP_001275352.1 chalcone synthase 1A [Solanum tuberosum]	NW_006239243.1	307505	309537
MVTVEEYRKAQRAEGPATILAIGTSTPSNCVDQSTYPDYYFRITNSEHKTELKEKFKRMCDKSMIKKRYMHLTEEILKENPNMCAYMAPSLDARQDIVVVEVPKLGKEAAQKAIKEWGQPKSKITHLVFCTTSGVDMPGCDYQLAKLLGLRPSVKRLMMYQQGCFVGGTVLRLAKDLAENNKGARVLVVCSEITAVTFRGPSESHLDSLVGQALFGDGAAAIIMGSDPIIGVERPLFELVSAAQTLVPDSEGAIDGHLREVGLTFHLLKDVPGLISKNIEKSLLEAFQPLGISDWNSLFWIAHPGGPAILDQVELKLGLKQEKLRATREVLSNYGNMSSACVLFILDEMRKASTNEGLGTTGEGLEWGVLFGFGPGLTVETVVLHSVAT
>XP_006347928.1 PREDICTED: type III polyketide synthase A [Solanum tuberosum]	NW_006239021.1	756090	757674
MSHNNKNVNGASNHFFQPSRRVPTLGKATILAMGKALPPQLVPQDCLVEGYMRDTNCKDLRIKEKLERLCKTTTVKTRYTVMSKEILEKYPELATEGTPTINQRLEIANPAVVEMAKEASLACIKEWGRTVDEITHIVYVSSSEIRLPGGDLHLSTELGLRSDVGRVMLYFLGCYGGVTGLRVAKDIAENNPGSRVLLTTSETTILGFRPPNNARPYDLVGAALFGDGAAAVIIGTEPIVGTESPFIELNFAMQQFLPGTKNVIDGRLTDEGINFKLGRDLPEKIQDNIEEFCKKLIAKNDELKGSNYNDLFWAVHPGGPAILDRLEKTMKLQNEKLNCSRKALMDFGNVSSNTIFYVMENMREELKNKKDGGEEWGLALAFGPGITFEGILLRSL
>XP_006349940.1 PREDICTED: chalcone synthase J-like [Solanum tuberosum]	NW_006239038.1	1646294	1648844
MVTVDEIRRTQRAMGPATVLAIGTANPSNCYDQSIYPDYFFRVTGSEHKIELKNKFKRMCDKSMIKKRYFYLTKEILKKNPNICEHNAPSLNIRQEIMIVEVPKLGKEAAEKAINEWGQSNSKITHLVFCTTSGVDLPGADYQLTKLLGLEPSVKRFMMYQQGCYGGGTALRLAKDLAENNKGARVLVVCSELANLVCFRNPNETELEVLVAQALFSDGASAVIIGSDPIMNVEKPLFELVFATQTLLPDSEHAIIGYLTEAGLKVQLHKDTPMLISKNIERILVEAFKPLDIYDWNSIFWVSHPGGRAILDQIELKLGLKPEKLKATRNVLSDYGNMASACVLFVLDEMRKTSIKAGLGTTGEGLEWGVLLGCGPGLTIEALVLRSVSI
>XP_006349976.1 PREDICTED: chalcone synthase J-like [Solanum tuberosum]	NW_006239038.1	1626990	1628701
MIKSLCSNLPPSAKIVTIEELSRAQRAEGPANVLAIGTANPSNCIDQSTYPDYFFRITNSEHKSELKRKFKQMCAKSMIKKRYSHLTEEILKKNPNICKYNAPSLDARQEITIIEVPKLGQEAAQKAINEWGQPISKITHLIFCTTSDVNMPGADYQLTKLLGLDSSVKRFMLYQQGCSGGGTALRLAKDLAENNKGARVLVVCSELINLMGFQGPSDTKLSVLVGQALFSDGASAVIIGSNPIISIERPLFELVSTIQTLIPDSGYAGYSNLSEAGLITYIHKDIPMLVAKNIEKILVEVFQPLGISNWDSIFWVAHPGGRAILDQIELKLGLKSKKLETTRHVLSDYGNMSSATVLFVLDEMRKTSIKEGLCSTGEGLEWGVLCCFGPGLTIETIVL…
>XP_006355706.1 PREDICTED: chalcone synthase B [Solanum tuberosum]	NW_006239128.1	790906	794309
MKLENGQKIGRVHERAEGPAKILAIGTATPFHWVDQTSYPDYYFKVTNSEHLVDLKEKFRRICSRTMIRKRHMLLTEEILKKNPNLCSYNGPSLDIRQDILVSEIPKLGKEAALMAIDEWAQPKSKITHLVFCTRSGVDMPGADYQLIKLLGLSPSVQRLMMYQQGCFAGGTMLRLAKDLAENNKGARVLVVCAESSAIGFRGPSEAHPDNLIAQALFGDGAVAVIIGSDPKMGLERPIFEIVSAAQTFVPNGDCHLALHLREMGLTFHCTRDVPPTIAKNVESCLIKAFEPLGISDWNSVFWILHPGGNAIVDQVESTLGLEPDKLRATRNILREYGNLSSACVLFILDEIRKKSARYGLKTTGDGLDLGVLLSFGPGLTIETVVLRSVPI
>XP_006359643.1 PREDICTED: type III polyketide synthase B [Solanum tuberosum]	NW_006239226.1	307179	309407
MGRMEGRNEINFGNATILALGKAFPHQLVMQEFLVDGYFKNTNCDDPELKQRLTRLCKTTTVKTRYVVMSEEILKKYPELAVEGLPTVKQRLDICNAAVTEMAIEASQSCIKKWGRPISDITHVVYVSSSEARLPGGDLYLAKGLGLSPETKRVMLYFAGCSGGVAGLRVAKDIAENNPGSRVLLATSETTIIGFKPPSVDRPYDLVGVALFGDGAGAMIIGSNPIRDIERPLFELHTAIQHFLPDTEKIIDGRLTEEGISFKLERELPQIIEDNIEGFCDKLISISGINDREYNKLFWAVHPGGPAILNRLEKKLDLSPEKLSASRRALADYGNASSNTIVYVLEYMLEEKKDITDWGLILAFGPGITFEGILTKNLTI
>XP_006367318.1 PREDICTED: chalcone synthase J-like [Solanum tuberosum]	NW_006239666.1	116583	119158
MVTVDEIRRTQRAMGPATVLAIGTANPSNCYDQSIYPDYFFRVTGSEHKIELKNKFKRMCDKSMIKKRYFYLTEEILKKNPNICEYNAPSFNIRQEITIAEVPKLGKEAAEKAINEWGQSKSKITHLVFCTTSGVDLPGADYQLTKFLGLEPSVKRFMMYQQGCYGGGTALRLAKDLAENNKVARVLVVCSELANLVSFRNPNETELEVLVGQALFSDGASAAIIGSDPIMNVEKPLFELVFATQTLLPDSEYAITAYLTEAGLKVQIHKDTPMLISKNIERILVEAFQPLDISDWNSIFWVSHPGGPAILDQIELKLGLKPEKLKATRNVLSDYGNMVSACVLFVLDEMRKSSIKAGLGTTGEGLEWGVLLGFGPGLTIEALVLRSISI
>XP_006367319.1 PREDICTED: chalcone synthase J-like [Solanum tuberosum]	NW_006239666.1	129872	131510
MATVNEIRQAQRTVGPATVLAIGTANPLNCFDQSTYPDYYFRVTNSDDKIELKQKFKRMCDGSMIKKRYSYLTEEILKKNPNFCEYKAPSFDARQEIAIVEVPKLGKEAAEKAINEWGQSKSMITHLVFCTTTGVDIPGADYQLTQLLGLDLTVKRFMMYQQGCSGGATTLRLAKDLAENNKGARVLVVCSELINFLDFHAPSETETEVLVGQALFSDGASAVIIGSDPIPTVERPLFELVFTTQTLLPDSEYEITAKLGEAGLIAKIHKNTPMLISKNIERILGEAFQPLGISNWNSIFWVAHPGGRAILDQIELNLSLTPEKLKASRNVLSNYGNMASASVLFVLDEMRKISIEMGLGTTGGGLDWGVLCGFGPGLTIEAVVLRSIPIST
>XP_015170267.1 PREDICTED: chalcone synthase 1B-like [Solanum tuberosum]	NW_006239243.1	312004	314558
MVTVEEYRKAQRAKGPATVMAIGTSTPFNCVDQSTYPDYYFRITNSEHKTELKEKFKRMCDKSMIKKRYMHLTEEILKKNPNMCAYMSPSLDARQDIAIVEVPKLGKEAAQKAIKEWGQPKSKITHLVFCTSSGVDMPGCDYQLAKLLGLCPSVKRLMIYQQDCYAGGTLLRLAKDMAENNKGARVLVVSSEITVVKFRGPSESHIDNLLGQALFGDGVAAVIIGSDPNLGVERPLFKLVSAAQTLVPDSEGAIYGHLREVGHIFHLLKDVPGLISKNIEKSLLDAFQPLGISDWNSLFWITHPGGPAMLDQVELKLGLKPEKLRVSREVLSNYGNMSSACVLFILDEMRKASTKEGLGTTGEGLEWGVLFGFGPGLTI

## Sheet: c
S1 Table c. The CHS protein sequences of Solanum lycopersicum	chromsome	start(bp)	end(bp)
>NP_001234033.2 chalcone synthase 1 [Solanum lycopersicum]	NC_015446.3	71250714	71252815
MVTVEEYRKAQRAEGPATILAIGTSTPSNCVDQSTYPDYYFRITNSEHKTELKEKFKRMCDKSMIKKRYMHLTEEILKENPNMCAYMAPSLDARQDIVVVEVPKLGKEAAQKAIKEWGQPKSKITHLVFCTTSGVDMPGCDYQLAKLLGLRPSVKRLMMYQQGCFAGGTVLRLAKDLAENNKGARVLVVCSEITAVTFRGPSESHLDSLVGQALFGDGAAAIIIGSDPIIGVERPLFELVSAAQTLVPDSEGAIDGHLREVGLTFHLLKDVPGLISKNIEKSLLEAFQPLGISDWNSLFWIAHPGGPAILDQVELKLGLKPEKLRATREVLSNYGNMSSACVLFILDEMRKASTKEGLGTTGEGLEWGVLFGFGPGLTVETVVLHSVAA
>NP_001234036.2 chalcone synthase 2 [Solanum lycopersicum]	NC_015442.3	64481601	64483303
MVTVEEVRRAQRAKGPATIMAIGTATPSNCVDQSTYPDYYFRITNSEHMTELKEKFKRMCDKSMINKRYMHLTEEILKENPNICEYMAPSLDARQDIVVVEVPKLGKEAAQKAIKEWGQPKSKITHVVFCTTSGVDMPGADYQLTKLLGLRPSVKRLMMYQQGCFAGGTVIRLAKDLAENNKGARVLVVCSEITAVTFRGPSDTHLDSMVGQALFGDGAAAMIIGSDPLPEVERPLFELVSAAQTLLPDSEGAIDGHLREVGLTFHLLKDVPGLISKNIEKSLIEAFQPLGISDWNSIFWIAHPGGPAILDQVELKLSLKPEKLRATRQVLSDYGNMSSACVLFILDEMRKASSKEGLSTTGEGLDWGVLFGFGPGLTVETVVLHSVST
>XP_004229766.2 type III polyketide synthase A [Solanum lycopersicum]	NC_015438.3	84144776	84146349
MFVTISYQRYHSILSPNMSHNNKNVNGASNHFLRLPTPGKATILAIGKALPPQLVPQDCLVEGYMRDTNCKDLRIKEKLERLCKTTTVKTRYTVMSKEILEKYPELATEGTPTINQRLEIANEAVVEMAKEASLACIKEWGRSVDEISHIVYVSSSEIRLPGGDLHLSTELGLRSDVGRVMLYFLGCYGGVTGLRVAKDIAENNPGSRVLLTTSETTILGFRPPNNARPYDLVGAALFGDGAAAVIIGTEPIIGTESPFIELNFAMQQFLPGTKNVIDGRLTDEGINFKLGRDLPEKIQENIEEFCKKLIAKRDELQGSNYNDLFWAVHPGGPAILDRLEKTMKLQNEKLNCSRKALMDFGNVSSNTIFYVIENMREEMKNKKDAGEEWGLALAFGPGI…
>XP_004230925.1 type III polyketide synthase B [Solanum lycopersicum]	NC_015438.3	97375909	97378248
MGILEKMEGRNEINFGNATILALGKAFPHQLVMQEFLVDGYFKNTNCDDPELKQRLTRLCKTTTVKTRYVVMSEEILKKYPELAVEGLPTVKQRLDICNAAVTEMAIEASQSCIKKWGRPISDITHVVYVSSSEARLPGGDLYLAKGLGLNPETKRVMLYFAGCSGGVAGLRVAKDIAENNPGSRVLLATSETTIIGFKPPSVDRPYDLVGVALFGDGAGAMIIGSNPIRDIERPLFELHTAIQHFLPDTEKIIDGRLTEEGISFKLERELPQIIEDNIEDFCDKLINISGIKDREYNKLFWAVHPGGPAILNRLEKKLDLSPDKLSASRRALADYGNASSNTIVYVLEYMLEEKKDITDWGLILAFGPGITFEGILTKNLTI
>XP_004239898.1 chalcone synthase B [Solanum lycopersicum]	NC_015442.3	64148494	64152109
MKLENGQKIGRVHERAEGPAKILAIGTATPFHWVDQTSYPDYYFKVTNNEHLVDLKEKFRRICSRTMIRKRHMLLTEEILKKNPNLCSYNGPSLDIRQDILVSEIPKLGKEAALRAIDEWAQPKSNITHLVFCTRSGVDMPGADYQLINLLGLSPSVQRFMMYQQGCFAGGTMLRLAKDLAENNKGARVLVVCAESSAIGFRGPSEAYPDNLIAQALFGDGAVAVIIGSDPKMGLERPVFEIVSAGQTFVPNGDCHLALHLREMGLTFHCTRDVPPAIAKNVESCLIKAFEPLGISDWNSVFWILHPGGNAIVDQVENILGLEPDRLRATRNILREYGNLSSACVLFILDEIRKKSARDGLKTTGDGLDLGVLLSFGPGLTIETVVLRSMPI
>XP_010314857.1 chalcone synthase J-like [Solanum lycopersicum]	NC_015449.3	66724307	66725877
MIKCLCSNLPPSAKIVTIEEFHKAQRAEGLANVLAIGTANPSNCIDQSTYPDYFFRITNSEHKSELKRKFKQMCAKTMIKKRYLHLTEEILKKNPNICDYNTPSFDAKQKITIIEVPKLGQEAAQKAIKEWGQPISKITHLVFCTTSGVDMPGADSQLTKLLGLDPSVKRFMLYQQGCSGGAAVLRLAKDLAENNKKARVLVVCSELINLMSFQGPRDTDLDVLVGQAFSSDGASAVIIGSDPIIPIERPLFELVFTTQTLLPNSESAIYSNLSEAGLIIHIHKEVPMLISTNIEKILLEGFQPLGISDWNSIFWVAHPGGRAISDQIELKLGLKPEKLKATRNVLSGYGNMGCATILFVLDEMRKASISEGLISTGEGLEWGVLCCFGPGLTMEAVVL…
>XP_025887123.1 LOW QUALITY PROTEIN: chalcone synthase J [Solanum lycopersicum]	NC_015443.3	29816613	29828757
MVTIDEIRRAKRAMGPATVLAIGTANPSNCYDQSTDSDYFFRVTNNEHKIKLVNKLKRMDQKSKRDFYLTEEILKRNPNICEYNAPSLNIRQEIMTVEVPKLGKEAAEKAINEWGQSKSKITHLVFCTTSGVDIPRADYQLTKLLGLESSVKRFMMYQQGCFGGGTALQLDKDIAENNKSARVLVVCSELANLVCFRSPYGTELDVLLGKPYSRDGASTVIIGSDPIMNVEKPLFKLVFATQTLLLNSKNTITGELSEAGLIVHIHKDNSLLISKNIEKILVEAFQTLNISDWNSIFWVSHPGGPAILDQIELKLGLKLEKLKASRNLLSDYGNMASACVFFVLDEMRKTSIREGLGTTGEGLEWGVLFGFGSALTIEAIVLRSVCI

## Sheet: d
S1 Table d. The CHS protein sequences of Solanum penellii	chromsome	start(bp)	end(bp)
>XP_015060638.1 PREDICTED: chalcone synthase J-like [Solanum pennellii]	NC_028648.1	81631588	81633117
MVTINEIRHAQRAVGPPTVLAIGTANPPNCFDQSTYPDYFFRVTNSEDKIKLKQKFERMCEKSMIKKRYFHLTEEILKKNPNICEYNSPSLNIRQEIMIVEVPKLGKEAAEKAINEWGQSKSKITHLVFCTTSGVDVPGADFQLTKLLGLEPSVKRFMMCQQGCFGGGTALRLAKDLAENNKGARVLVVCSELANFLCLRSPNEMELDVLVGQSLFSDGASSVIIGSDPITNVEKPLFELVFATQTLVPNSQHAITGYLSEAGLKAQIHMDNPMLISRNIERILVEAFKPLDISDWNSIFWVSHPGGRAILDQIEFKLGLKPEKLKASRNVLSDYGNMASACVLFVLDEMRKTSITAGLGTTGEGLQWGVLFGFGPGLTVEAIVLRSVSV
>XP_015068200.1 PREDICTED: type III polyketide synthase B [Solanum pennellii]	NC_028637.1	108303412	108306028
MGILEKMEGRNEINFGNATILALGKAFPHQLVMQEFLVDGYFKNTNCDDPELKQRLTRLCKTTTVKTRYVVMSEEILKKYPELAVEGLPTVKQRLDICNAAVTEMAIEASQSCIKKWGRPISDITHVVYVSSSEARLPGGDLYLAKGLGLNPETKRVMLYFAGCSGGVAGLRVAKDIAENNPGSRVLLATSETTIIGFKPPSVDRPYDLVGVALFGDGAGAMIIGSNPIRDIERPLFELHTAIQHFLPDTEKIIDGRLTEEGISFKLERELPQIIEDNIEDFCDKLINMSGIKDREYNKLFWAVHPGGPAILNRLEKKLDLSPDKLSASRRALADYGNASSNTIVYVLEYMLEEKKDITDWGLILAFGPGITFEGILTKNLTI
>XP_015076634.1 PREDICTED: chalcone synthase 2 [Solanum pennellii]	NC_028641.1	75591256	75593008
MVTVEEVRRAQRAKGPATIMAIGTATPSNCVDQSTYPDYYFRITNSEHMTELKEKFKRMCDKSMINKRYMHLTEEILKENPNICEYMAPSLDARQDIVVVEVPKLGKEAAQKAIKEWGQPKSKITHVVFCTTSGVDMPGADYQLTKLLGLRPSVKRLMMYQQGCFAGGTVIRLAKDLAENNKGARVLVVCSEITAVTFRGPSDTHLDSMVGQALFGDGAAAMIIGSDPLPQVERPLFELVSAAQTLLPDSEGAIDGHLREVGLTFHLLKDVPGLISKNIEKSLIEAFQPLGISDWNSIFWIAHPGGPAILDQVELKLSLKPEKLRATRQVLSDYGNMSSACVLFILDEMRKASSKEGLSTTGEGLDWGVLFGFGPGLTVETVVLHSVST
>XP_015076892.1 PREDICTED: chalcone synthase B [Solanum pennellii]	NC_028641.1	75260264	75264321
MKLENGQKIGRVHERAEGPAKILAIGTATPFHWVDQTSYPDYYFKVTNNEHLVDLKEKFRRICSRTMIRKRHMLLTEEILKKNPNLCSYNGPSLDIRQDILVSEIPKLGKEAALRAIDEWAQPKSNITHLVFCTRSGVDMPGADYQLINLLGLSPSVQRLMMYQQGCFAGGTMLRLAKDLAENNKGARVLVVCAESSAIGFRGPSEAYPDNLIAQALFGDGAVAVIIGSDPKMGLERPVFEIVSAAQTFVPNGDCHLALHLREMGLTFHCTRDVPPTIAKNVESCLIKAFEPLGISDWNSVFWILHPGGNAIVDQVENILGLEPDRLRATRNILREYGNLSSACVLFILDEIRKKSARDGLKTTGDGLDLGVLLSFGPGLTIETVVLRSVPI
>XP_015087347.1 PREDICTED: type III polyketide synthase A [Solanum pennellii]	NC_028637.1	94465424	94467050
MSHNNKNVNGASNHFFQPSRRLPTPGKATILAIGKALPPQLVPQDCLVEGYMRDTNCKDLRIKEKLERLCKTTTVKTRYTVMSKEILEKYPELATEGTPTINQRLEIANEAVVEMAKEASLACIKEWGRSVDEISHIVYVSSSEIRLPGGDLHLSTELGLRSDVGRVMLYFLGCYGGVTGLRVAKDIAENNPGSRVLLTTSETTILGFRPPNNARPYDLVGAALFGDGAAAVIIGTEPIIGTESPFIELNFAMQQFLPGTKNVIDGRLTDEGINFKLGRDLPEKIQENIEEFCKKLIAKNDELQGSNYNDLFWAVHPGGPAILDRLEKTMKLENEKLNCSRKALMDFGNVSSNTIFYVIENMREEMKNKKDGGEEWGLALAFGPGITFEGILLRSLLI
>XP_015088482.1 PREDICTED: chalcone synthase 1B [Solanum pennellii]	NC_028645.1	82442205	82444246
MVTVEEYRKAQRAEGPATILAIGTSTPSNCVDQSTYPEYYFRITNSEHKTELKEKFKRMCDKSMIKKRYMHLTEEILKENPNMCAYMAPSLDARQDIVVVEVPKLGKEAAQKAIKEWGQPKSKITHLVFCTTSGVDMPGCDYQLAKLLGLRPSVKRLMMYQQGCFAGGTVLRLAKDLAENNKGARVLVVCSEITAVTFRGPSESHLDSLVGQALFGDGAAAIVIGSDPIVGVERPLFELVSAAQTLVPDSEGAIDGHLREVGLTFHLLKDVPGLISKNIEKSLLEAFQPLGISDWNSLFWIAHPGGPAILDQVELKLGLKPEKLRATREVLSNYGNMSSACVLFILDEMRKTSTKEGLGTTGEGLEWGVLFGFGPGLTVETVVLHSVAA

## Sheet: e
S1 Table e. The CHS protein sequences of Capsicum annuum L.	chromsome	start(bp)	end(bp)
>XP_016549680.1 PREDICTED: chalcone synthase F-like [Capsicum annuum]	NC_029988.1	6362045	6363626
MVTVEEILRVQRAEGAAAVLAIGTATPHNGVDQSTYPDYFFRVTNNEHKTERMCDGSVIKKRYIHLTEEILKENPNICEHNAPSFNARQDIVVVEVPKLGKEAAQKAINEWGQPKSKITHLVFCTTSGVDMPGADYQLTKLLGLSPSVKRFMMYQQGCSGGGAVLRLAKDLAENNKGARVLVVCSEILAITFHGPSDTEVDVLIGQVLFGDGAAAVIIGSDPNLEVERPLFELVFATQTLLPDTGYAVYGKTSEAGLKFHLHKNVPRLISNDIEKSLVEIFEPLGISDWNSIFWVVHAGGRAIMDKVESKLGLKPEKLRATRHVLREYGNVASACVLFVLDEIRKNSIKEGLDTTGEGLEWGVLFGFGPGLTIETLVLRSVSNIHK
>XP_016551356.1 PREDICTED: chalcone synthase J-like [Capsicum annuum]	NC_029988.1	7137745	7139188
MVTVNEIRRAQRAEGPATVLAIGIANPTNCYDQSTYADYFFRVTNSEHKTELMEKFKRMCDGSMIKKRYFHLTEDILKKNPELCEYKAPSFNVRQEIAIVEVPKLAKEAAQKAINEWGQSTSKISHLVFCTTSGVDIPGADYQLTKLLGLGASVKRFMMYQQGCFGGGTALRLAKDLAENNKGARVLAMCSELINLLCFHAPNETESEVMVGQALFSDGASAVIVGSDPIVEVERPLFELVFATQTLLPNSGHAITGDLNEAGLIAQIHKDTPTLISENIERILVDAFGSLGISDWNSIFWVSHAGGRAILHQIELKLNLKPEKLRATRNVMSNYGNMGSACVLFVLDEMRKASIKEGLGTTGEGLEWGVLFGFGPGLTIEAIVLRSVSV
>XP_016551357.1 PREDICTED: chalcone synthase J-like [Capsicum annuum]	NC_029988.1	7123908	7125808
MVTINGIPAQRAVGPATILSIGTANPPNCFDQSTYADYFFRVTNSEHKAELKEKFKRMCERSMIKKRYFHLTEEILKKNPNICKYKAPSLDARQQIAIVQVPKLGKEAAQKAIKEWGQSKDEITHLVFCTTSGVDVPGADYQLTKLLGLSPSVKRFMIYQQGCTGGATVVRLAKDLAENNKGARVLAVCSEISMFCFHAPSETETDVLIGQALFSDGASAIIVGSDPVLTMERPLFQIVSATQTLLPDSGHAIIGSLTEAGLIAKIHKDTPMLISKNIERILVEAFQPLGISDWNSIFWVSHAGGRAILDQIELELGLKPEKLRATRNVMSDYGNMGSVSVLFVLDEMRKVSIKAELGTTGEGHVCWGVLLGFGPGLTIEAVVLRSLSV
>XP_016552038.1 PREDICTED: chalcone synthase F-like [Capsicum annuum]	NC_029988.1	6389608	6391245
MVTVEEVRRAQRAEGPATVLAIGTATPLNCVDQSTYPDYFFRVTNSEHQTDLKEKFKRMCNGSMIEKRYMHLTEEILKENPSICEHKAPSLGARQEIAIVEVPKLGKEAAQKAIEEWGQPISKITHLVFCTTTGVDMPGADCRLAELLGLSPSIKRFMMYQQGCYGGGVVLRLAKDLAENNKCARVLAVCAEITVATFHGPSDTDLDVLVGQALFGDGAGAIIIGSDPIAEVERPLFELVSATQTLIPDTRYAVYGNTSEVGLTVHLHKDVSKLISNNIEKSLTEIFEPLDIFDWNSIFWVVHAGGRAILDQIELKLGLKPEILKATRNVLSEYGNIASACVLFVLDEMRKGSINEGLEWGVLVGFGPGLTIETIVLHNVDKIHK
>XP_016557625.1 PREDICTED: type III polyketide synthase A [Capsicum annuum]	NC_029977.1	226828630	226830995
MSENNKNVDGATNHFFQPSRRLPTPGKATILAMGKAFPSQLVPQDCLVEGYMRDTNCQDMAIKEKLERLCKTTTVKTRYTVMSKEILDKYPELAVEGTPTINQRLEIANPAVVEMAKQASLACIKEWGRSTDEITHIVYVSSSEIRLPGGDLHLATELGLRSDIGRVMLYFLGCYGGVTGLRVAKDIAENNPGSRVLLTTSETTILGFRPPNNARPYDLVGAALFGDGAGAVIVGTEPIVGTESPFMELNFALQQFLPGTKNVIDGRLTEEGINFKLGRDLPEKIQDNIEEFCKKLIEKGDQLKETKYNDLFWAVHPGGPAILDRLERTLKLQSGKLDCSRRALMDYGNVSSNTIFYVIEYMRQELQNKKDGGEEWGLALAFGPGITFEGILLRSL
>XP_016566084.1 PREDICTED: chalcone synthase 1B [Capsicum annuum]	NC_029979.1	243615207	243617185
MVTVEEYRKAQRAEGPATVMAIGTATPSNCVDQSTYPDYYFRITNSEHKTELKEKFKRMCEKSMIKTRYMHLTEEILKENPNMCAYMAPSLDARQDIVVVEVPKLGKEAAQKAIKEWGQPKSKITHLVFCTTSGVDMPGCDYQLAKLLGLRPSVKRLMMYQQGCFAGGTVLRLAKDLAENNKGARVLVVCSEITAVTFRGPSESHLDSLVGQALFGDGAAAIIMGSDPIPGVERPLFQLVSAAQTLLPDSEGAIDGHLREVGLTFHLLKDVPGLISKNIEKSLVEAFQPLGISDWNSLFWIAHPGGPAILDQVELKLGLKPEKLKATREVLSNYGNMSSACVLFILDEMRKASTKEGLGTSGEGLEWGVLFGFGPGLTVETVVLHSVAI
>XP_016573601.1 PREDICTED: chalcone synthase B [Capsicum annuum]	NC_029981.1	205095712	205101388
MKLENGQKIMRVHERAEGPAKILAIGIATPFHWVDQTAYPDYYFKVTNSEHFVDLKEKFRRICSRTMIRKRHMILTEEILKKNPNLCSYNGPSLDIRQEILVSEIPKLGKEAALMAIDEWAQPKSKITHLVFCTRSGVDMPGADYQLIKLLGLSPSVQRLMMYQQGCFAGGTVLRLAKDLAENNRGARVLVVCSESSAIGFRGPSEAHPENLIAQALFGDGAAAVIIGSDPKPGLERPVFEIVTATQSFVPNGDCHLALHLREMGLTFHCTKDVPPTIAKNVESCLIKAFEPLGISDWNSMFWILHPGGNAIVEQVESTLGLEPEKLRATRNILREYGNLSSACVLFILDEIRKKSARDGLKTSGDGLDLGVLLSFGPGLTIETVVLRSQPI
>XP_016573625.1 PREDICTED: chalcone synthase 2 [Capsicum annuum]	NC_029981.1	206017606	206019996
MVTVEEVRREQRAKGPATIMAIGTATPSNCVDQATYPDYYFRITNSEHMTELKEKFQRMCDKSMIKKRYMHLTEEILKENPNICEYMAPSLDARQDIVVVEIPKLGKEAAKKAIKEWGQPKSKITHLVFCTTSGVDMPGADYQLTKLLGLRPSVKRLMMYQQGCFAGGTVIRLAKDLAENNKGARVLVVCSEITAVTFRGPSDTHLDSMVGQALFGDGAAALIVGSDPLPEVERPLFELVSAAQTLLPDSEGAIDGHLREVGLTFHLLKDVPGLISKNIEKSLIEAFQPLGISDWNSIFWIAHPGGPAILDQVELKLGLKLEKLRATRQVLSDYGNMSSACVLFILDEMRKASAKEGLNTTGEGLDWGVLFGFGPGLTVETVVLHSVSTNLEHPRVQEK…
>XP_016582441.1 PREDICTED: type III polyketide synthase B [Capsicum annuum]	NC_029984.1	150676512	150678769
MGRLEKMEGKKEINSGNATILALGKAFPHQLVMQEFLVDGYFKNTNCDDPELKQRLTRLCKTTTVKTRYVVMSEEILKKYPELAVEGLPTVKQRLDICNAAVTEMAIEASKSCINKWGRPLSDITHVVYVSSSEARLPGGDLYLAKGLGLSPDTKRVTLYFAGCSGGVAGLRVAKDIAENNPGSRVLLATSETTIIGFKPPSVDRPYDLVGVALFGDGAGAMIIGSNPIRDIERPLFELHTAIQHFLPDTEKIIDGRLTEEGISFKLERELPQIIEDNIEDFCDKLISNYTGINDREYNKLFWAVHPGGPAILNRLEKKLELSPDKLSASRRALADYGNASSNTIVYVLEYMLEEKSDNNKQDSDWGLILAFGPGITFEGILTKNLTSY

## Sheet: f
S1 Table f. The CHS protein sequences of Petunia axillaris	chromsome	start(bp)	end(bp)
>Peaxi162Scf00047g01225.1 Chalcone synthase A	Peaxi162Scf00047	1211769	1213766
MVTVEEYRKAQRAEGPATVMAIGTATPSNCVDQSTYPDFYFRITNSEHKTDLKEKFKRMCEKSMIKKRYMHLTEEILKENPSMCEYMAPSLDARQDIVVVEVPKLGKEAAQKAIKEWGQPKSKITHLVFCTTSGVDMPGCDYQLTKLLGLRPSVKRLMMYQQGCFAGGTVLRLAKDLAENNKGARVLVVCSEITAVTFRGPNDTHLDSLVGQALFGDGAGAIIIGSDPIPGVERPLFELVSAAQTLLPDSHGAIDGHLREVGLTFHLLKDVPGLISKNIEKSLEEAFKPLGISDWNSLFWIAHPGGPAILDQVEIKLGLEPEKLKATRNVLSNYGNMSSACVLFILDEMRKASAKEGLGTTGEGLEWGVLFGFGPGLTVETVVLHSVAT
>Peaxi162Scf00126g01326.1 Chalcone synthase D	Peaxi162Scf00126	1375871	1381334
MVTVEEVRNAQRAEGPATVLAIGTATPSNCVDQSTYPDYYFRITDSEHKTELKEKFKRDKSMIKKRYMHLTEKILKENPNICESMAPSLDARTNIYAVEVPKLGKEAAEKAIEEWNQPKSRITHLVFCTTTGVSMPGADFQLTKLLGLGSSVKRFMMNQLGCFAGGTVLRLAKDLAENNKGARVLVVCSEITVVTFRGPNDTHFDSLVGQALFGDGAAAVIIGSDPIPNVERPLFELVSAAQTLLPDSKNSICGELREIGLTFHLLKDVAELISNNIEKSLVEVFQPLGISAWNSIFWVAHPGGPAILNQVELKLGLNPEKLGATRHVLSEYGNMSSASILFVLDEMRRSSTQKGFDTTGEGLKW
>Peaxi162Scf00164g00313.1 Chalcone synthase B	Peaxi162Scf00164	344995	350038
MKVENGQLQGWRAQRAEGPAKILAIGTATPFHWVDQNSYPDYYFRVTNSQHLVDLKEKFRRSKTMIKKRHMFLTEELLRKNPTLCSHNEPSLDIRQDILVSEIPKLGKEAALKAIGEWGQPKSTITHLVFCTRSGVDMPGADYQLVKLLGLSPSVQRLMMYQQGCFAGGTMLRLAKDLAENNKGARVLVVCAESSAIGFRGPSEANVDNLIAQALFGDGAAALIIGSDPKPGLERPVFEIFSAAQTFVPNGDCHLALHLREMGLTFHCTKDVPPTIAKNVESCLIKAFEPLGISDWNSLFWILHPGGNAIVDQVESTLGLGPEKLRATRNILSEYGNLSSACVLFILDEIRKKSAREGMRTSGDGLDLGVLLSFGPGLTIETVVLRSVPI
>Peaxi162Scf00219g00003.1 Chalcone and stilbene synthase family protein	Peaxi162Scf00219	38220	39210
MLSFVGCSGGVARIRVAKDITENNPGSRVFLVTSETIISGFKPPCPDRPYDLVGVALFGDDYNKEFLEIHPGGPAVLNMLEKKLELSPEKLSASRRALADFENASSNTIVYVLEYMLEEKKDAKKEGNQEDFVWGLILAFGHGITFEGILTKNWTN
>Peaxi162Scf00362g01037.1 Chalcone synthase 2	Peaxi162Scf00362	156409	164209
MGRLEKMEGGKKVNNGNATILALGKAFPHQLVMQEFLVDGYFKNTNCDDPELKQRLTRLCKTTTVKTRYVVMSEEILKKYPELTVEGLPTVKQRLDICNAAVTEMAIEASQSCIKKWGRPVSDITHVVYVSSSEARLPGGDLYLAKGLGLSPQTKRVMLYFAGCSGGVAGIRVAKDIAENNPGSRVLLATSETTIIGFKPPSPNRPYDLVGVALFGDGAGAMIIGSNPIQEVERPLFELHTAIQHFLPDTEKIIDGRLTEEGISFKLERELPQIIEDNIQDFCDKLISIAGYNDTDYNKLFWAVHPGGPAILNRLEKKLELSPEKLSASRRALADFGNASSNTIVYVLEYMLEEKKDKKQEGNQEDPDWGLILAFGPGITFEGILTKNLTN
>Peaxi162Scf00377g00827.1 Chalcone synthase	Peaxi162Scf00377	841977	843289
MSQNNKNVNGASKSYFQSSIGRLPTPGKATILAMGKAFPPQLVPQDCLVEGYIRDTNCQDLAIKEKLERLCKTTTVKTRYTVMSKEILEKYPELATEGTPTIKQRLEIANPAVVEMAKQACLACIKEWGRSTDDITHIVYVSSSEIRLPGGDLHLATELGLKNDIGRVMLYFLGCYGGVTGLRVAKDIAENNPGSRVLLTTTETTILGFRPPNNARPYDLVGAALFGDGAAAVIIGTEPIVGTESPFMELNLAVQQFLPGTKHVIDGRLSEEGINFKLGRDLPEKIQENIEEFCKKLMAKGKLEESNYNDLFWAVHPGGPAILNRLESTLKLQSEKLDCSRRALMDFGNVSSNTIFYVMEYMREELKNKKDGAEEWGLALAFGPGITFEGILLRSL
>Peaxi162Scf00536g00092.1 Chalcone synthase J	Peaxi162Scf00536	921496	923395
MVTVEEIRRAQRAEGPATIMAIGTATPSNCVDQSTYPDYYFRITNSEHKTELKEKFQRMCDKSMIKKRYMHLTEEILKENPNICEFMAPSLDARQDIVVVEVPKLGKEAAQKAIKEWGQPKSKITHLVFCTTSGVDMPGADYQLTKLLGLRSSVKRLMMYQQGCFAGGTVLRLAKDLAENNKGARVLVVCSEITAVTFRGPNDTHLDSLVGQALFGDGAAAIIIGSDPLPGVERPLFELVSASQTLLPDSEGAIDGHLREVGLTFHLLKDVPGLISKNIQKSLVEAFQPLGISDWNSIFWIAHPGGPAILDQVELKLGLKPEKLRATRHVLSEYGNMSSACVLFILDEMRKASSKEGLGTTGEGLEWGVLFGFGPGLTVETVVLHSVST
>Peaxi162Scf00817g00216.1 Chalcone synthase F	Peaxi162Scf00817	308458	313315
MVTVEEVRRAQRAEGPATILAIGTATPLNCVDQTTYPDYFFRVTNSDHKTELKEKFKRMCERSMIKKRYLHLTEEILKENPSICEHKAPSFDARQDIVVVEVPKLGKEAAQNAIKEWGQPKSKITHLVFCTTTGVDMHGADYQLTKLLGLSPSVKRLMMYQLGCYGGGTVLRLAKDLAENNKGARVLVVCSEITAITFHAPSDTDLDVLVGQALFGDGAASVIIGSDPNLEVEKPLFELVSAAQTLVPDSGHKIYGKTSDVGLTFHLHKDVPRLVSQNIEKSLVEVFQPLGIFDWNSIFWVGHAGGREILDQVELKLGLKPEKLNVTRHVMSEYGNMASACVLFVLDEMRKTSTKEGFGTTVEGLEWGVLCSFGPGLTIETIVLHSVSI
>Peaxi162Scf00830g00016.1 Chalcone synthase G	Peaxi162Scf00830	152466	153567
MLGERSMIKKRYSHLTEEILKKNPNICEYKAPSFDARQEIAVAEAPKLGKKAAEKAIEEWGHSKSKITHLVFCTTTSVEIPGADYQLTKLLGLRPSVNRSMMYQQGCFGGGAALRLAKDLAENNKGARVLVVCVEICTVMCFHAPRHDDTDELDVLVAQALFGDGASAVIIGSDPILAIEKPLFVLVFATQTFIPDSGHVICANLTEAGLISHIHKDAPILISQHIERRLIEVFQPLGISDWNSIFWVAHPGGRAILDQIELKLGLKPEKLRAARHVMSEYGNMSSACVLFVLDEMRKASMKQGLGTTGEGFEWGVLFGFGPGLTIETVVLHSVSTN
>Peaxi162Scf00830g00048.1 Chalcone synthase G	Peaxi162Scf00830	478426	482033
MATVEEIRKAQRAEGPATVLAIGTANPSNCVDQSAYPDFLFRITTSDHKTELKEKFKHMCEGSMIKKRYLHLTEEILKNNPNICEHKAPSLNARQEIAVAEAPKLGKRAAQKAIEEWSQSKSKITHLVFCTTTSVELPGADYQLTKLLGLSPSVKRSMMYQQGCYGGGTALRLAKDLAENNKGARVLVVCVEITVMSFQAPSRNDTDELDVLVGQALFADGASAVIIGSDPILAIEKPLFELVFATQTLIPDSGHVICANLTEAGLIPHLLKDAPIVISQNIERRLVEVFKPLGISDWNSIFWVAHPGGPAILNQIELKLGLKPEKLRAARHVLSEYGNMSSACVLFVLDEMRKGSIEKGMGTTGEGLEWGVLFGFGPGLTIETVVLHSVSIN
>Peaxi162Scf00938g00001.1 Chalcone synthase D	Peaxi162Scf00938	38049	39032
MIKKRYMHLTEEILKEDPNICECMAPSLDARQDIVVVEVPKLGKEAAEKAMEEWGQHKSRITHLVFCTTTGVGLPGADFQLTQLLGLGSSVKRFMMNQLGCFAGGTVLRLAKDLAENNKGARVLVVCSEITVVTFRAPNETHLDSLVGQALFGDGAAAIIIGSDPIPNVERPLFELISAAQTLLPNSKNAICGELREIGLTFYLLKDVPKLISNNIEKSLVDVFQPLGISDWNSIFWVAHPGRSAILNQVELKLGLKPEKLGATRHVLSEYGNMSSPSILLVLDEMRKSSVNKGFGTTGEGLEWGVLIGFGPGLTFETVVLHSVSTL
>Peaxi162Scf00938g00118.1 Chalcone synthase D	Peaxi162Scf00938	174892	185692
MANMVTVEEVRKAQRAEGPATVLAIGTATPSNCVYQRTYPDFYFRITNSDKSIIKKRYMHLTEEILKENPNICEYMAPSLDARQDIVVVEVPKLGNEAAEKAMEEYMGLAQVQDYPFVKRFMMTQLGCFAGGTVLHFAKDLAENNKGARVLVVCSEINVVTFRAPNETYLDSLVGQALFGDGAAAIIIGSDQIPNVEIPLFELVSAAQTLLPNSKNAICGELREIGLTFHLLKDVSELISNNIEKSPVEVFQPLGISDWNSIFWVAHPGGPAILNQAELKLGLKPKKLGAGTCLVQMRKSSVNKGFGTTGEGLEWGVLIGFGPGLTFETFVVHS
>Peaxi162Scf08277g00001.1 Chalcone synthase G	Peaxi162Scf08277	21	839
MIKKRYLHLTEEILKNNPNICEHKAPSLNARQEIAVAEAPKLGKRAAQKAIEEWSQSKSKITHLVFCTTTSVELPGADYQLTKLLGLSPSVKRSMMYQQGCYGGGTALRLAKDLAENNKGARVLVVCVEITVMSFQAPSRNDTDELDVLVGQALFADGASAVIIGSDPILAIEKPLFELVFATQTLIPDSGHVICANLTEAGLIPHLLKDAPIVISQNIERRLVEVFKPLGISDWNSIFWVAHPGGPAILNQIELKLGLKPEKLRAARHVLSE

## Sheet: g
S1 Table g. The CHS protein sequences of Petunia inflate	chromsome	start(bp)	end(bp)
>Peinf101Scf00094g02009.1 Chalcone synthase	Peinf101Scf00094	192111	193430
MSQNNKNVNGASKSYFQSSIGRLPTPGKATILAMGKAFPPQLVPQDCLVEGYIRDTNCQDLAIKEKLERLYYFISKTTTVKTRYTVMSKEILEKYPELATEGTPTIKQRLEIANPAVVEMAKQACLACIKEWGRSTDDITHIVYVSSSEIRLPGGDLHLATELGLKNDIGRVMLYFLGCYGGVTGLRVAKDIAENNPGSRVLLTTTETTILGFRPPNNARPYDLVGAALFGDGAAAVIIGTEPVVGLESPFMELNLAVQQFLPGTKHVIDGRLSEEGINFKLGRDLPEKIQDNIEEFCKKLMAKGKLEEANYNDLFWAVHPGGPAILNRLESTLKLQSEKLDCSRRALMDFGNVSSNTIFYVMEYMREELKNKKDGGEEWGLALAFGPGITFEGILLRSL
>Peinf101Scf00187g04018.1 Chalcone synthase D	Peinf101Scf00187	394859	404999
MVTVEEVRNAQRAEGPATVLAIGTATPSNCVDQSTYPDYYFRVTDSEHKTELKEKFKRICDKSMIKKRYMHLTEKILKENPNICVSMAPSLDARTNIYAVEVPKLGKEAAEKAIEEWNQPKSRITHLVFCTTTGVSMPGADFQHTKLLGLGSSVKRFTMNQLGCFAGGTVLRLAKDLAENNKGARVLVVCSEITVVTFRGPNDTHFDSLVGQALFGDGAAAVIIGSDPIPNVERPLFELVSAAQTLLPDSKNFICSELREIGLTFHLLKDVPELISNNIEKSLVEVFQPLGISAWNSIFWVAHPGGPAILNQVELKLGLNPEKLGATRHVLSEYGNMSSASILFVLDEMRKSSTQKGFDTTGEGLEWGVLIGFGPGITFETIVLHSVST
>Peinf101Scf00437g05004.1 Chalcone synthase J	Peinf101Scf00437	573994	575885
MVTVEEIRRAQRAEGPATIMAIGTATPSNCVDQSTYPDYYFRITNSEHKTELKEKFQRMCDKSMIKKRYMHLTEEILKENPNICEYMAPSLDARQDIVVVEVPKLGKEAAQKAIKEWGQPKSKITHLVFCTTSGVDMPGADYQLTKLLGLRSSVKRLMMYQQGCFAGGTVLRLAKDLAENNKGARVLVVCSEITAVTFRGPNDTHLDSLVGQALFGDGAAAIIIGSDPLPGVERPLFELVSASQTLLPDSEGAIDGHLREVGLTFHLLKDVPGLISKNIQKSLVEAFQPLGISDWNSIFWIAHPGGPAILDQVELKLGLKPEKLRATRHVLSEYGNMSSACVLFILDEMRKASSKEGLGTTGEGLEWGVLFGFGPGLTVETVVLHSVST
>Peinf101Scf00437g12010.1 Chalcone synthase B	Peinf101Scf00437	1206500	1210451
MKVENGQLQGWRAQRAEGPAKILAIGTATPFHWVDQNSYPDYYFRVTNSQHLVDLKEKFRRSRTMIKKRHMFLTEELLRKNPTLCSHNEPSLDIRQDILVSEIPKLGKEAALKAIEEWGQPKSTITHLVFCTRSGVDMPGADYQLVKLLGLSPSVQRLMMYQQGCFAGGTMLRLAKDLAENNKGARVLVVCAESSAIGFRGPSEANVDNLIAQALFGDGAAALIIGSDPKPGLERPVFEIFSAAQTFVLNGDCHLALHLREMGLTFHCTKDVPPTIAKNVESCLIKAFEPLGISDWNSLFWILHPGGNAIVDQVESKLGLEPEKLRATRNILNEYGNLSSACVLFILDEIRKKSAREGMRTSGDGLDLGVLLSFGPGLTIETVVLRSVPI
>Peinf101Scf00559g12002.1 Chalcone synthase G	Peinf101Scf00559	1243663	1250748
MATVEEIRKAQRAEGPATVLAIGTANPSNCVDQSTYPDFLFRITNSDHKTELKEKFKRMCERSMIKKRYSHLTEEILKKNPNICEYKAPSFDARQEIAVAEAPKLGKKAAEKAIEEWGQSKSKITHLVFCTTTSVEIPGADYQLTKLLGLGPSVNRSMMYQQGCFGGGAALRLAKDLAENNKGARVLVVCVEICTVMCFHAPRHDDTDELDVLVAQALFGDGASAVIIGSDPILAIEKPLFELVFATQTFIPDSGHVICANLTEAGLISHIHKDAPILISQHIERRLMEVFQPLGISDWNSIFWVAHPGGRAILDQIELKLGLKPEKLRAARHVMSEYGNMSSACVLFVLDEIRKASMKQGLGTTGEGFEWGVLFGFGPGLTIETVVLHSVSN
>Peinf101Scf00631g01013.1 Chalcone synthase F	Peinf101Scf00631	99244	106569
MVTVEEVRRAQRAEGPATILAIGTATPFNCVDQTTYPDYFFRVTNSDHKTELKEKFKRICERSMIKKRYLHLTEEILKENPSICEHKAPSFDARQDIVVVEVPKLGKEAAQKAINEWGQPKSKITHLVFCTTSGVDMPGADYQLTKLLGLSPSVKRLMMYQQGCYGGGTVLRLAKDLAENNKGARVLVVCSEITAITFHAPSDTDLDVLVGQALFGDGAASVIIGSDPNLEVEKPLFELVSAAQTLVPDSGHGIYGKTSEVGLTFHLHKDVPRLVSQDIEKSLVEVFQPLGIFDWNSIFWVGHAGGRAILDQVELKLGLKPEKLNVTRHVMSEYGNMASACVLFVLDEMRKTSTKEGFGTTGEGLEWGVLCGFGPGLTIETIVLHSVSI
>Peinf101Scf01775g10050.1 Chalcone synthase A	Peinf101Scf01775	1071500	1074375
MVTVEEYRKAQRAEGPATVMAIGTATPTNCVDQSTYPDYYFRITNSEHKTELKEKFKRMYMHLTEEILKENPSMCEYMAPSLDARQDIVVVEVPKLGKEAAQKAIKEWGQPKSKITHLVFCTTSGVDMPGCDYQLTKLLGLRPSVKRLMMYQQGCFAGGTVLRLAKDLAENNKGARVLVVCSEITAVTFRGPNDTHLDSLVGQALFGDGAGAIIIGSDPIPGVERPLFELVSAAQTLLPDSHGAIDGHLREVGLTFHLLKDVPGLISKNIEKSLEEAFKPLGISDWNSLFWIAHPGGPAILDQVEIKLGLKPEKLKATRNVLSNYGNMSSACVLFILDEMRKASAKEGLGTTGEGLEWGVLFGFGPGLTVETVVLHSVAT
>Peinf101Scf01775g10041.1 Chalcone synthase A	Peinf101Scf01775	1071500	1074375
MVTVEEYRKAQRAEGPATVMAIGTATPTNCVDQSTYPDYYFRITNSEHKTDLKEKFKRMCEKSMIKKRYMHLTEEILKENPSMCEYMAPSLDARQDIVVVEVPKLGKEAAQKAIKEWGQPKSKITHLVFCTTSGVDMPGCDYQLTKLLGLRPSVKRLMMYQQGCFAGGTVLRLAKDLAENNKGARVLVVCSEITAVTFRGPNDTHLDSLVGQALFGDGAGAIIIGSDPIPGVERPLFELVSAAQTLLPDSHGAIDGHLREVGLTFHLLKDVPGLISKNIEKSLEEAFKPLGISDWNSLFWIAHPGGPAILDQVEIKLGLKPEKLKATRNVLSNYGNMSSACVLFILDEMRKASAKEGLGTTGEGLEWGVLFGFGPGLTVETVVLHSVAT
>Peinf101Scf02318g01029.1 Chalcone synthase 2	Peinf101Scf02318	100713	102225
MGRLEKMEGGKKVNNGNATILSLGKAFPHQLVMQEFLVDGYFKNTNCDDPELKQRLTRLCKTTTVKTRYVVMSEEILKKYPELTVEGLPTVKQRLDICNAAVTEMAIEASQSCIKKWGRPVSDITHVVYVSSSEARLPGGDLYLAKGLGLSPQTKRVMLYFAGCSGGVAGIRVAKDIAENNPGSRVLLATSETTIIGFKPPSPNRPYDLVGVALFGDGAGAMIIGSNPIQEIERPLFELHTAIQHFLPDTEKVIDGRLTEEGISFKLERELPQIIEDNIQDFCDKLISIAGYNDTDYNKLFWAVHPGGPAILNRLEKKLELSPEKLSASRRALADFGNASSNTIVYVLEYMLEEKKDKKQEGNQEDPDWGLILAFGPGITFEGILTKNLTN

## Sheet: h
S1 Table h. The CHS protein sequences of Nicotiana tabacum	chromsome	start(bp)	end(bp)
>XP_016446648.1 PREDICTED: type III polyketide synthase B-like [Nicotiana tabacum]	NW_015891785.1	63744	67497
MGRLEKMEGGKKTNTGNATILALGKAFPHQLVMQEFLVDGYFKNTNCDDPELKQRLTRLCKTTTVKTRYVVMSEEILKKYPELTVEGLPTVKQRLDICNAAVTEMAIEASQSCINKWGRPISDITHVVYVSSSEARLPGGDLYLAKGLGLSPETKRVMLYFAGCSGGVAGLRVAKDIAENNPGSRVLLATSETTIIGFKPPSVDRPYDLVGVALFGDGAGAMIIGSNPVQDIERPLFELHTAIQHFLPDTEKIIDGRLTEEGISFKLERELPQIIEDNIEDFCDKLISITRYNNREYNKLFWAVHPGGPAILNRLEKRLELSPDKLSASRRALADYGNASSNTIVYVLEYMLEENKGKKKENQEHSDWGLILAFGPGITFEGILTKNLTV
>XP_016457437.1 PREDICTED: type III polyketide synthase A-like [Nicotiana tabacum]	NW_015907297.1	47081	48556
MSQNGKNINGASKYFFQPSTRLPTPGKATILAMGKAFPAQLVPQDCLVEGYIRDTNCQDLAIKEKLERLCKTTTVKTRYTVMSKEILDKYPELATEGTPTIKQRLEIANPAVVEMAKQASQACIKEWGRSAEEITHIVYVSSSEIRLPGGDLYLATELGLRNDIGRVMLYFLGCYGGVTGLRVAKDIAENNPGSRVLLTTSETTILGFRPPNNARPYDLVGAALFGDGAAAVIIGTEPIMGKESPFMELNFATQQFLPGTNNVIDGRLTEEGINFKLGRDLPEKIQDNIEEFCKKIIAKADLREAKYNDLFWAVHPGGPAILNRLENTLKLQSEKLDCSRRALMDYGNVSSNTIFYVMEYMREELKNKKNGGEEWGLALAFGPGITFEGILLRSL
>XP_016480039.1 PREDICTED: chalcone synthase G-like [Nicotiana tabacum]	NW_015933844.1	25918	28090
MASLCHIPFQKQMSNCRTVHPIFGQKSRLLIKNLAKSFVPAKTATVEEIRRAQRAEGPATVLAIGTATPSNCFYQCTYPDYFFRVTNSEHKTKLKEKFKRMCDGSMIKKRYLHLTEEILKKNPNICEYKASSFDARQEIAIVEVPKLGQEAAEKAIKEWGQSKSKITHLVFCTTTSVEIPGADYQLTKLLGLDPSVKRLMMYQQGCFGGGSSLRLAKDLAENNKGARVLVVCSEITVLSFHAPSDTELDVLVGQALFSDGASAVIVGSDPILTVERPLFEIVFATQTLLPDSGHAIYGNLCESGLVAHMHKDVPILVSKDIEKIIEEVFRPLGISDWNSIFWVAHAGGRAILDQIEVKLGLKPEKLRAARHVMSEYGNMGSACVLFVLDEMRKASIKEG…
>XP_016480648.1 PREDICTED: chalcone synthase 1B-like [Nicotiana tabacum]	NW_015934644.1	52313	54708
MVTVEEFRRAQCAEGPATVMAIGTATPSNCVDQSTYPDYYFRITNSEHKVELKEKFKRMCEKSMIKKRYMHLTEEILKENPNICAYMAPSLDARQDIVVVEVPKLGKEAAQKAIKEWGQPKSKITHLVFCTTSGVDMPGCDYQLTKLLGLRPSVKRFMMYQQGCFAGGTVLRMAKDLAENNKGARVLVVCSEITAVTFRGPNDTHLDSLVGQALFGDGAAAVIIGSDPIPEVERPLFELVSAAQTLLPDSEGAIDGHLREVGLTFHLLKDVPGLISKNIEKSLVEAFQPLGISDWNSLFWIAHPGGPAILDQVELKLGLKQEKLKATRKVLSNYGNMSSACVLFILDEMRKASAKEGLGTTGEGLEWGVLFGFGPGLTVETVVLHSVAT
>XP_016482301.1 PREDICTED: type III polyketide synthase B-like [Nicotiana tabacum]	NW_015802956.1	73048	75966
MGRLEKMEGGKKTNTGNATILALGKAFPHQLVMQEFLVDGYFKNTNCDDPELKQRLTRLCKTTTVKTRYVVMSEEILKKYPELAVEGLPTVKQRLDICNAAVTEMAIEASQSCINKWGRPISDITHVVYVSSSEARLPGGDLYLAKGLGLSPETKRVMLYFAGCSGGVAGIRVAKDIAENNPGSRVLLATSETTIIGFKPPSVDRPYDLVGVALFGDGAGAMIIGSNPIQDIERPLFELHTAIQHFLPDTEKIIDGRLTEEGISFKLERELPQIIEENIEDFCDKLISITGYNDREYNKLFWAVHPGGPAILNRLEKKLELSPEKLSASRRALADYGNASSNTIVYVLEYMLEEKKDKKKENQEDSNWGLILAFGPGITFEGILTKNLTV
>XP_016489904.1 PREDICTED: chalcone synthase 2 [Nicotiana tabacum]	NW_015948736.1	40753	43241
MVTVEEVRRAQRAKGPATIMAIGTATPSNCVDQSTYPDYYFRVTNSEHMTELKEKFKRMCDKSMIKKRYMHLTEEILKENPNICEYMAPSLDARQDIVVVEIPKLGKEAAQKAIKEWGQPKSKITHLVFCTTSGVDMPGADYQLTKLLGLRPSVKRLMMYQQGCFAGGTVLRLAKDLAENNKGARVLVVCSEITAVTFRGPSDTHLDSMVGQALFGDGAAAIIIGSDPVPGVERPLFELVSAAQTLLPDSDGAIDGHLREVGLTFHLLKDVPGLISKNIEKSLMEAFQPLGLSDWNSIFWIAHPGGPAILDQVELTLGLKPEKLRATRQVLSDYGNMSSACVLFILDEMRKTSAKEGFGTTGEGLDWGVLFGFGPGLTVETVVLHSVSA
>XP_016494186.1 PREDICTED: chalcone synthase J-like isoform X1 [Nicotiana tabacum]	NW_015806028.1	38323	40241
MATVEEIRRAQRAEGPATVLAIGTANPPNCFDQSTSPDYFFRVTNSEHKTELKEKFKRMCDRSMIKRRYFHLTEEILAKNPNFCEYKAPSFNARQDIAIVEVPKLGQKAAEKAIKEWGQSKSKITHLVFCTTSGVDIPGADYQLTKLLELSLLVKRYMMYQQGCFGGGAAVRLAKDLAENNKDARVLVVCSELISLLGFHAPNETESEVLVGQTLFGDGASAVIIGSDPIITIETPLFELIFATQTLLPDSGHAITGNLNEAGLIAEIHKDTPMLISKNIEKILVGAFQPLGISDWNSIFWVSHAGGRAILDQIELKLGLKPEKLKATRHVLSEYGNMSSAYVLFVLDEMRKASTREGLGTTGEGLEWGVLLGFGPGLTIEAVVLRSVSV
>XP_016494187.1 PREDICTED: chalcone synthase J-like isoform X2 [Nicotiana tabacum]	NW_015806028.1	38323	40241
MIKRRYFHLTEEILAKNPNFCEYKAPSFNARQDIAIVEVPKLGQKAAEKAIKEWGQSKSKITHLVFCTTSGVDIPGADYQLTKLLELSLLVKRYMMYQQGCFGGGAAVRLAKDLAENNKDARVLVVCSELISLLGFHAPNETESEVLVGQTLFGDGASAVIIGSDPIITIETPLFELIFATQTLLPDSGHAITGNLNEAGLIAEIHKDTPMLISKNIEKILVGAFQPLGISDWNSIFWVSHAGGRAILDQIELKLGLKPEKLKATRHVLSEYGNMSSAYVLFVLDEMRKASTREGLGTTGEGLEWGVLLGFGPGLTIEAVVLRSVSV
>XP_016494384.1 PREDICTED: chalcone synthase A [Nicotiana tabacum]	NW_015806518.1	130722	133092
MVTVEEFRRAQRAEGPATVMAIGTATPSNCVDQSTYPDYYFRITNSEHKTELKEKFKRMCEKSMIKKRYMHLTEEILKENPNICAYMAPSLDARQDIVVVEVPKLGKEAAQKAIKEWGQPKSKISHLVFCTTSGVDMPGCDYQLTKLLGLRPSVKRFMMYQQGCFAGGTVLRMAKDLAENNKGARVLVVCSEITAVTFRGPNDTHLDSLVGQALFGDGAAAVIVGSDPIPDVERPLFELVSAAQTLLPDSEGAIDGHLREVGLTFHLLKDVPGLISKNIEKSLVEAFQPLGISDWNSLFWIAHPGGPAILDQVELKLGLKQEKLKATRNVLSNYGNMSSACVLFILDEMRKASAKEGLGTTGEGLEWGVLFGFGPGLTVETVVLHSVAT
>XP_016508885.1 PREDICTED: chalcone synthase 2-like [Nicotiana tabacum]	NW_015843977.1	4364	6561
MVTVEEVRRAQRAKGPATIMAIGTATPSNCVDQSTYPDYYFRVTNSEHMIELKEKFKRMCDKSMIKKRYMHLTEEILKENPNICEYMAPSLDARQDIVVVEIPKLGKEAAQKAIKEWGQPKSKITHLVFCTTSGVDMPGADYQLTKLLGLRPSVKRLMMYQQGCFAGGTVLRLAKDLAENNKGARVLVVCSEITAVTFRGPSDTHVDSMVGQALFGDGAAAIIIGSDLVPGVERPLFELVSSAQTLLPDSDGAIDGHLREVGLTFHLLKDVPGLISKNIEKSLMEAFQPLGLSDWNSIFWIAHPGGPAILDQVELKLGLKPEKLRATRQVLSDYGNMSSACVLFILDEMRKASAKEGLGTTGEGLDWGVLFGFGPGLTVETVVLHSVST
>XP_016514139.1 PREDICTED: type III polyketide synthase A-like [Nicotiana tabacum]	NW_015858924.1	39284	40989
MSQNGKNINGASKYFFQPSTRLPTPGKATILAMGKAFPAQLVPQDCLVEGYIRDTNCQDLAIKEKLERLCKTTTVKTRYTVMSKEILDKYPELATEGTPTIRQRLEIANPAVVEMAKQASQACIKEWGRSAEEITHIVYVSSSEIRLPGGDLYLATELGLRNDIGRVMLYFLGCYGGVTGLRVAKDIAENNPGSRVLLTTSETTILGFRPPNNARPYDLVGAALFGDGAAAVIIGTEPIVGKESPFMELNFATQQFLPGTNNVIDGRLTEEGINFKLGRDLPEKIQDNIEEFCKKLMAKADLKETKYNDLFWAVHPGGPAILNRLENTLKLQSEKLDCSRRALMDFGNVSSNTIFYVMEYMREELKNKKDEGEEWGLALAFGPGITFEGILLRSL
>XP_016515539.1 PREDICTED: chalcone synthase G-like [Nicotiana tabacum]	NW_015863094.1	82043	85472
MATVEEIRRAQRAEGPATVLAIGTANPPNCFDQSTCPDYFFRVTNSEHKTELKEKFKRMCDGTMIKRRYFHLTEEILAKNPNFCEYKAPSFNARQEIAIVEVPKLGQKAAEKAIKEWGQSKSKITHLIFCTTSGVDTPGADYQLTKLLELDPLVKRYMMYQQGCFGGGAALRLAKDLAENNKGARVLVVCSELISLLGFHAPCETEFEVLVGQTLFGDGASAVIVGSDPIVTMETPLFELVFATQTLLPDSGHAITGNLNEAGLIAEIHKDTPTLISKNIEKILVGVFQPLGISDWNSIFWVSHAGGRAILDQIELKLGLKPEKLKATRHVLSEYGNMSSAYVLFVLDEMRKASIKEGMSTTGEGLEWGVLLGFGPGLTIEAVVLRSVSV
