# Supplementary material for: Chalcone synthase (CHS) family members analysis from eggplant (Solanum melongena L.) in the flavonoid biosynthetic pathway and expression patterns in response to heat stress
Source: PLoS One. 2020 Apr 17;15(4):e0226537. doi: 10.1371/journal.pone.0226537 (PMC7164647; doi:10.1371/journal.pone.0226537)
Supplement: S2 Table — (XLSX) [file pone.0226537.s002.xlsx]

## Sheet: a
S2 Table a. Features of CHS genes identified in Solanum tuberosum L.
Gene ID	Number of amino acids	Molecular weight (kDa)	Theoretical pI
NP_001275296.1	389	42.5	5.71
NP_001275352.1	389	42.6	6.12
XP_006347928.1	396	43.8	6.29
XP_006349940.1	390	43.2	7.52
XP_006349976.1	404	44.3	8.23
XP_006355706.1	392	43.2	8.02
XP_006359643.1	380	42	5.6
XP_006367318.1	390	43.2	6.19
XP_006367319.1	392	43	5.47
XP_015170267.1	379	41.8	8.47

## Sheet: b
S2 Table b. Features of CHS genes identified in Solanum lycopersicum
Gene ID	Number of amino acids	Molecular weight (kDa)	Theoretical pI
NP_001234033.2	389	42.5	6.28
NP_001234036.2	389	42.6	5.97
XP_004229766.2	411	45.6	6.17
XP_004230925.1	383	42.4	5.49
XP_004239898.1	392	43.3	7.1
XP_010314857.1	404	44.3	7.51
XP_025887123.1	387	43	8.02

## Sheet: c
S2 Table c. Features of CHS genes identified in Solanum penellii
Gene ID	Number of amino acids	Molecular weight (kDa)	Theoretical pI
XP_015060638.1	390	43	7
XP_015068200.1	383	42.4	5.49
XP_015076634.1	389	42.6	6.11
XP_015076892.1	392	43.2	7.1
XP_015087347.1	398	44.1	5.76
XP_015088482.1	389	42.5	6.28

## Sheet: d
S2 Table d. Features of CHS genes identified in Capsicum annuum L.
Gene ID	Number of amino acids	Molecular weight (kDa)	Theoretical pI
XP_016549680.1	386	42.3	6.03
XP_016551356.1	390	42.7	5.97
XP_016551357.1	389	42.4	8.04
XP_016552038.1	385	42.3	5.39
XP_016557625.1	396	43.8	5.65
XP_016566084.1	389	42.4	6.28
XP_016573601.1	392	43.3	7.6
XP_016573625.1	402	44.3	5.81
XP_016582441.1	389	43	5.5

## Sheet: e
S2 Table e. Features of CHS genes identified in Petunia axillaris
Gene ID	Number of amino acids	Molecular weight (kDa)	Theoretical pI
Peaxi162Scf00047g01225.1	389	42.5	6.18
Peaxi162Scf00126g01326.1	365	40.1	6.21
Peaxi162Scf00164g00313.1	390	42.8	8.07
Peaxi162Scf00219g00003.1	156	17.3	5.1
Peaxi162Scf00362g01037.1	391	43.2	5.75
Peaxi162Scf00377g00827.1	396	43.6	5.99
Peaxi162Scf00536g00092.1	389	42.5	6.18
Peaxi162Scf00817g00216.1	389	42.9	6.08
Peaxi162Scf00830g00016.1	337	36.9	6.46
Peaxi162Scf00830g00048.1	393	42.8	6.39
Peaxi162Scf00938g00001.1	327	35.5	5.86
Peaxi162Scf00938g00118.1	334	36.5	5.4
Peaxi162Scf08277g00001.1	273	29.8	7.67

## Sheet: f
S2 Table f. Features of CHS genes identified in Petunia inflate
Gene ID	Number of amino acids	Molecular weight (kDa)	Theoretical pI
Peinf101Scf00094g02009.1	400	44.2	5.98
Peinf101Scf00187g04018.1	389	42.6	6.03
Peinf101Scf00437g05004.1	389	42.6	6.18
Peinf101Scf00437g12010.1	390	43	7.61
Peinf101Scf00559g12002.1	393	43.2	6.33
Peinf101Scf00631g01013.1	389	42.7	5.92
Peinf101Scf01775g10050.1	380	41.4	6.03
Peinf101Scf01775g10041.1	389	42.5	6.53
Peinf101Scf02318g01029.1	391	43.2	5.75

## Sheet: g
S2 Table g. Features of CHS genes identified in Nicotiana tabacum
Gene ID	Number of amino acids	Molecular weight (kDa)	Theoretical pI
XP_016446648.1	390	43.2	5.99
XP_016457437.1	395	43.7	6.3
XP_016480039.1	431	47.4	8.17
XP_016480648.1	389	42.6	6.28
XP_016482301.1	390	43.6	5.63
XP_016489904.1	389	42.5	6.11
XP_016494186.1	390	42.8	6.12
XP_016494187.1	327	35.6	5.86
XP_016494384.1	389	42.6	6.28
XP_016508885.1	389	42.5	6.28
XP_016514139.1	395	43.8	5.77
XP_016515539.1	390	42.8	5.98
